# Supplementary material for: A general concept for consistent documentation of computational analyses
Source: Database (Oxford). 2015 Jun 8;2015:bav050. doi: 10.1093/database/bav050 (PMC4460408; doi:10.1093/database/bav050)
Supplement: Supplementary Data [file supp_bav050_suppl_data.zip]

Archive with 8 entries (8 files):
- supp_file_4_analysis_metadata.amd.tsv
- supp_file_5_CHPv2.xml
- supp_file_6.amd.tsv
- supp_file_7_schema.xsd
- New Microsoft Office Word Document.docx
- supp_file_1_process_raw.xml
- supp_file_2_process_css.xml
- supp_file_3_style.css
