# Supplementary material for: A general concept for consistent documentation of computational analyses
Source: Database (Oxford). 2015 Jun 8;2015:bav050. doi: 10.1093/database/bav050 (PMC4460408; doi:10.1093/database/bav050)
Supplement: Supplementary Data [file supp_bav050_suppl_data.zip › supp_file_4_analysis_metadata.amd.tsv]

[Description]
process	EXAMPLEv1
user	jdoe
date	20150105
analysis_id	ex1_run_20150105
[Inputs]
input_file	pg218.txt
[References]
ref_file	38503-0.txt
[Outputs]
result_file	res.txt
[Parameters]
word1	fines
word2	sunt
[Metrics]
