# Supplementary material for: A general concept for consistent documentation of computational analyses
Source: Database (Oxford). 2015 Jun 8;2015:bav050. doi: 10.1093/database/bav050 (PMC4460408; doi:10.1093/database/bav050)
Supplement: Supplementary Data [file supp_bav050_suppl_data.zip › supp_file_6.amd.tsv]

# Comment:
# real name of file is 44_Mm04_WEAd_C11_chipseq_F.CHPv2.20141024.amd
[Description]
run_by_user	pebert
run_machine	deep11
process	CHPv2
date	20141024
run_start	2014-10-24 17:52:39.814533
dac_run_id	DAC141024s277
software	0.2r375
run_end	2014-10-25 12:33:21.202072
[Inputs]
GALvX_index	44_Mm04_WEAd_C11_H3K36me3_F.bwa.20141009.bam.bai,44_Mm04_WEAd_C11_H3K4me1_F.bwa.20141009.bam.bai,44_Mm04_WEAd_C11_Input_F.bwa.20141010.bam.bai,44_Mm04_WEAd_C11_H3K4me3_F.bwa.20141009.bam.bai,44_Mm04_WEAd_C11_H3K9me3_F.bwa.20141010.bam.bai,44_Mm04_WEAd_C11_H3K27ac_F.bwa.20141009.bam.bai,44_Mm04_WEAd_C11_H3K27me3_F.bwa.20141010.bam.bai
GALvX_histone	44_Mm04_WEAd_C11_H3K36me3_F.bwa.20141009.bam,44_Mm04_WEAd_C11_H3K4me1_F.bwa.20141009.bam,44_Mm04_WEAd_C11_H3K4me3_F.bwa.20141009.bam,44_Mm04_WEAd_C11_H3K9me3_F.bwa.20141010.bam,44_Mm04_WEAd_C11_H3K27ac_F.bwa.20141009.bam,44_Mm04_WEAd_C11_H3K27me3_F.bwa.20141010.bam
GALvX_input	44_Mm04_WEAd_C11_Input_F.bwa.20141010.bam
[Outputs]
samplesID.PROCESS.DATE.corplot.cormethod	44_Mm04_WEAd_C11_chipseq_F.CHPv2.20141024.corplot.pearson.png
samplesID.PROCESS.DATE.fgprplot	44_Mm04_WEAd_C11_chipseq_F.CHPv2.20141024.fgpplot.png
sampleID.PROCESS.DATE.gcbplot	44_Mm04_WEAd_C11_H3K36me3_F.CHPv2.20141024.gcbplot.png,44_Mm04_WEAd_C11_H3K4me1_F.CHPv2.20141024.gcbplot.png,44_Mm04_WEAd_C11_Input_F.CHPv2.20141024.gcbplot.png,44_Mm04_WEAd_C11_H3K4me3_F.CHPv2.20141024.gcbplot.png,44_Mm04_WEAd_C11_H3K9me3_F.CHPv2.20141024.gcbplot.png,44_Mm04_WEAd_C11_H3K27ac_F.CHPv2.20141024.gcbplot.png,44_Mm04_WEAd_C11_H3K27me3_F.CHPv2.20141024.gcbplot.png
sampleID.PROCESS.DATE.gcbfreq	44_Mm04_WEAd_C11_H3K36me3_F.CHPv2.20141024.gcbfreq.txt,44_Mm04_WEAd_C11_H3K4me1_F.CHPv2.20141024.gcbfreq.txt,44_Mm04_WEAd_C11_Input_F.CHPv2.20141024.gcbfreq.txt,44_Mm04_WEAd_C11_H3K4me3_F.CHPv2.20141024.gcbfreq.txt,44_Mm04_WEAd_C11_H3K9me3_F.CHPv2.20141024.gcbfreq.txt,44_Mm04_WEAd_C11_H3K27ac_F.CHPv2.20141024.gcbfreq.txt,44_Mm04_WEAd_C11_H3K27me3_F.CHPv2.20141024.gcbfreq.txt
sampleID.PROCESS.DATE._peaks.xls	44_Mm04_WEAd_C11_H3K36me3_F.CHPv2.20141024._peaks.xls,44_Mm04_WEAd_C11_H3K4me1_F.CHPv2.20141024._peaks.xls,44_Mm04_WEAd_C11_H3K4me3_F.CHPv2.20141024._peaks.xls,44_Mm04_WEAd_C11_H3K9me3_F.CHPv2.20141024._peaks.xls,44_Mm04_WEAd_C11_H3K27ac_F.CHPv2.20141024._peaks.xls,44_Mm04_WEAd_C11_H3K27me3_F.CHPv2.20141024._peaks.xls
sampleID.PROCESS.DATE._peaks.broadPeak	44_Mm04_WEAd_C11_H3K36me3_F.CHPv2.20141024._peaks.broadPeak,44_Mm04_WEAd_C11_H3K4me1_F.CHPv2.20141024._peaks.broadPeak,44_Mm04_WEAd_C11_H3K9me3_F.CHPv2.20141024._peaks.broadPeak,44_Mm04_WEAd_C11_H3K27me3_F.CHPv2.20141024._peaks.broadPeak
sampleID.PROCESS.DATE._peaks.gappedPeak	44_Mm04_WEAd_C11_H3K36me3_F.CHPv2.20141024._peaks.gappedPeak,44_Mm04_WEAd_C11_H3K4me1_F.CHPv2.20141024._peaks.gappedPeak,44_Mm04_WEAd_C11_H3K9me3_F.CHPv2.20141024._peaks.gappedPeak,44_Mm04_WEAd_C11_H3K27me3_F.CHPv2.20141024._peaks.gappedPeak
sampleID.PROCESS.DATE._summits.bed	44_Mm04_WEAd_C11_H3K4me3_F.CHPv2.20141024._summits.bed,44_Mm04_WEAd_C11_H3K27ac_F.CHPv2.20141024._summits.bed
sampleID.PROCESS.DATE._peaks.narrowPeak	44_Mm04_WEAd_C11_H3K4me3_F.CHPv2.20141024._peaks.narrowPeak,44_Mm04_WEAd_C11_H3K27ac_F.CHPv2.20141024._peaks.narrowPeak
sampleIDs.PROCESS.DATE.bamcomp.scalemethod	44_Mm04_WEAd_C11_H3K36me3-log2-Input_F.CHPv2.20141024.bamcomp.SES.bw,44_Mm04_WEAd_C11_H3K4me1-log2-Input_F.CHPv2.20141024.bamcomp.SES.bw,44_Mm04_WEAd_C11_H3K4me3-log2-Input_F.CHPv2.20141024.bamcomp.SES.bw,44_Mm04_WEAd_C11_H3K9me3-log2-Input_F.CHPv2.20141024.bamcomp.readCount.bw,44_Mm04_WEAd_C11_H3K27ac-log2-Input_F.CHPv2.20141024.bamcomp.SES.bw,44_Mm04_WEAd_C11_H3K27me3-log2-Input_F.CHPv2.2014102…
sampleID.PROCESS.DATE.bamcov.seqdepthnorm	44_Mm04_WEAd_C11_H3K36me3_F.CHPv2.20141024.bamcov.seqDepthNorm.bw,44_Mm04_WEAd_C11_H3K4me1_F.CHPv2.20141024.bamcov.seqDepthNorm.bw,44_Mm04_WEAd_C11_Input_F.CHPv2.20141024.bamcov.seqDepthNorm.bw,44_Mm04_WEAd_C11_H3K4me3_F.CHPv2.20141024.bamcov.seqDepthNorm.bw,44_Mm04_WEAd_C11_H3K9me3_F.CHPv2.20141024.bamcov.seqDepthNorm.bw,44_Mm04_WEAd_C11_H3K27ac_F.CHPv2.20141024.bamcov.seqDepthNorm.bw,44_Mm04_WE…
sampleID.PROCESS.DATE.ctrlreg	44_Mm04_WEAd_C11_H3K36me3_F.CHPv2.20141024.ctrlreg.png,44_Mm04_WEAd_C11_H3K4me1_F.CHPv2.20141024.ctrlreg.png,44_Mm04_WEAd_C11_H3K4me3_F.CHPv2.20141024.ctrlreg.png,44_Mm04_WEAd_C11_H3K9me3_F.CHPv2.20141024.ctrlreg.png,44_Mm04_WEAd_C11_H3K27ac_F.CHPv2.20141024.ctrlreg.png,44_Mm04_WEAd_C11_H3K27me3_F.CHPv2.20141024.ctrlreg.png
[References]
filtered_regions	mm10_ENC.DKFZ_blacklist.bed
reference_genome	GRCm38mm10.2bit
plot_regions	histone_ChIP_pos_ctrl_regions_mm10.bed
[Parameters]
labels	44_Mm04_WEAd_C11_H3K36me3_F,44_Mm04_WEAd_C11_H3K4me1_F,44_Mm04_WEAd_C11_Input_F,44_Mm04_WEAd_C11_H3K4me3_F,44_Mm04_WEAd_C11_H3K9me3_F,44_Mm04_WEAd_C11_H3K27ac_F,44_Mm04_WEAd_C11_H3K27me3_F
all_median_fraglen	190
numproc	16
genomesize	2650000000
h3k36me3_median_fraglen	239
h3k4me1_median_fraglen	190
input_median_fraglen	121
h3k4me3_median_fraglen	173
h3k9me3_median_fraglen	252
h3k27ac_median_fraglen	175
h3k27me3_median_fraglen	255
h3k36me3_broad	True
h3k36me3_name_prefix	44_Mm04_WEAd_C11_H3K36me3_F.CHPv2.20141024.
h3k4me1_broad	True
h3k4me1_name_prefix	44_Mm04_WEAd_C11_H3K4me1_F.CHPv2.20141024.
h3k4me3_broad	False
h3k4me3_name_prefix	44_Mm04_WEAd_C11_H3K4me3_F.CHPv2.20141024.
h3k9me3_broad	True
h3k9me3_name_prefix	44_Mm04_WEAd_C11_H3K9me3_F.CHPv2.20141024.
h3k27ac_name_prefix	44_Mm04_WEAd_C11_H3K27ac_F.CHPv2.20141024.
h3k27ac_broad	False
h3k27me3_name_prefix	44_Mm04_WEAd_C11_H3K27me3_F.CHPv2.20141024.
h3k27me3_broad	True
h3k36me3_scaling_method	SES
h3k4me1_scaling_method	SES
h3k4me3_scaling_method	SES
h3k9me3_scaling_method	readCount
h3k27ac_scaling_method	SES
h3k27me3_scaling_method	readCount
[Metrics]
read_count_h3k36me3	149416256
peak_count_h3k36me3	41290
frip_h3k36me3	0.56
read_count_h3k4me1	123384550
peak_count_h3k4me1	103773
frip_h3k4me1	0.46
read_count_input	214965156
read_count_h3k4me3	117531972
peak_count_h3k4me3	30418
frip_h3k4me3	0.62
read_count_h3k9me3	232803908
peak_count_h3k9me3	125819
frip_h3k9me3	0.44
read_count_h3k27ac	98939872
peak_count_h3k27ac	98324
frip_h3k27ac	0.51
read_count_h3k27me3	280728496
peak_count_h3k27me3	98020
frip_h3k27me3	0.27
