# Supplementary material for: A general concept for consistent documentation of computational analyses
Source: Database (Oxford). 2015 Jun 8;2015:bav050. doi: 10.1093/database/bav050 (PMC4460408; doi:10.1093/database/bav050)
Supplement: Supplementary Data [file supp_bav050_suppl_data.zip › supp_file_7_schema.xsd]

<?xml version="1.0" encoding="utf-8"?>
<xs:schema xmlns:xs="http://www.w3.org/2001/XMLSchema">

<xs:complexType name="author_type">
	<xs:sequence>
		<xs:element name="name" type="xs:string"/>
		<xs:element name="email" type="xs:string"/>
	</xs:sequence>
</xs:complexType>

<xs:complexType name="file_type">
  <xs:sequence>
    <xs:element name="identifier" type="xs:string" />
    <xs:element name="format" type="xs:string" default="see file extension" />
    <xs:element name="quantity">
      <xs:simpleType>
        <xs:restriction base="xs:string">
          <xs:enumeration value="single" />
          <xs:enumeration value="collection" />
        </xs:restriction>
      </xs:simpleType>
    </xs:element>
    <xs:element name="comment" type="xs:string" default="no comment" />
  </xs:sequence>
</xs:complexType>

<xs:complexType name="tool_type">
  <xs:sequence>
    <xs:element name="name" type="xs:string" />
    <xs:element name="version" type="xs:string" />
    <xs:element name="command_line" type="xs:string" />
    <xs:element name="loop" type="xs:string" default="no looping" />
    <xs:element name="comment" type="xs:string" default="no comment" />
  </xs:sequence>
</xs:complexType>


<xs:element name="process">
  <xs:complexType>
    <xs:sequence>
      <xs:element name="name" type="xs:string"/>
      <xs:element name="version" type="xs:integer"/>
      <xs:element name="author" type="author_type"/>
      <xs:element name="description" type="xs:string"/>
      <xs:element name="inputs">
        <xs:complexType>
          <xs:sequence>
            <xs:element name="filetype" type="file_type" maxOccurs="unbounded" />
          </xs:sequence>
        </xs:complexType>
      </xs:element>
      <xs:element name="references">
        <xs:complexType>
          <xs:sequence>
            <xs:element name="filetype" type="file_type" maxOccurs="unbounded" />
          </xs:sequence>
        </xs:complexType>
      </xs:element>
      <xs:element name="outputs">
        <xs:complexType>
          <xs:sequence>
            <xs:element name="filetype" type="file_type" maxOccurs="unbounded" />
          </xs:sequence>
        </xs:complexType>
      </xs:element>
      <xs:element name="software">
        <xs:complexType>
          <xs:sequence>
            <xs:element name="tool" type="tool_type" maxOccurs="unbounded" />
          </xs:sequence>
        </xs:complexType>
      </xs:element>
    </xs:sequence>
  </xs:complexType>
</xs:element>

</xs:schema>
